# Supplementary material for: In Silico Screening and Identification of Functional Peptides from Yak Bone Collagen Hydrolysates: Antioxidant and Osteoblastic Activities
Source: Int J Mol Sci. 2025 May 10;26(10):4570. doi: 10.3390/ijms26104570 (PMC12111753; doi:10.3390/ijms26104570)
Supplement: Supplementary file 1 [file ijms-26-04570-s001.zip]

Archive with 1 entries (1 files):
- ijms-3623369-supplementary.pdf
